# Supplementary material for: Investigating the Electric Field Lysis of Exosomes Immobilized on the Screen-Printed Electrode and Electrochemical Sensing of the Lysed-Exosome-Derived Protein
Source: Biosensors (Basel). 2023 Feb 27;13(3):323. doi: 10.3390/bios13030323 (PMC10046613; doi:10.3390/bios13030323)
Supplement: Supplementary file 1 [file biosensors-13-00323-s001.zip]

Archive with 1 entries (1 files):
- biosensors-2079882-supplementary.pdf
